# Supplementary material for: Differential Bioaccumulation Patterns of α, β-Hexachlorobenzene and Dicofol in Adipose Tissue from the GraMo Cohort (Southern Spain)
Source: Int J Environ Res Public Health. 2022 Mar 11;19(6):3344. doi: 10.3390/ijerph19063344 (PMC8954870; doi:10.3390/ijerph19063344)
Supplement: Supplementary file 1 [file ijerph-19-03344-s001.zip]

Archive with 1 entries (1 files):
- ijerph-1601083-supplementary.pdf
